# Supplementary material for: A Brainstem reticulotegmental neural ensemble drives acoustic startle reflexes
Source: Nat Commun. 2021 Nov 4;12:6403. doi: 10.1038/s41467-021-26723-9 (PMC8568936; doi:10.1038/s41467-021-26723-9)
Supplement: Supplementary file 6 — Source Data [file 41467_2021_26723_MOESM6_ESM.xlsx]

## Sheet: Fig.1f
ChR2				EGFP
off	on	off		off	on	off
25	1016.7	59		0	37	86
97	1195.9	0		0	120	103
0	1552.6	11		13	0	75
30	1339.9	13		68	0	20
0	998.9	73		90	108	95
15	3031	22		41	13	41
0	944	68		75	96	27
24	796	9		69	47	39
117	2048	46		43	184	21
0	716	39		21	220	68
18	2603	20		0	57	59
8	854	87		48	0	22
26	1449	0		23	154	45
0	689	44		37	18	38
39	970	40		63	85	120

## Sheet: Fig.1g
ChR2
5 mW	515	902	335.1	603.1	494.1	729.8	552.7	501.5	412.5	1050.1	606.7	651.2	986.5	206.3	681.6
10 mW	837	1069	1635.3	985.7	1775.5	689.1	1231.7	807.4	1026	808.3	2034.4	978.9	547	549.8	1133.2
15 mW	1016.7	1195.9	1552.6	1339.9	998.9	3031	944	796	2048	716	2603	854	1449	689	970
20 mW	1230.1	1813.5	1498.1	1081.5	1146.3	959.1	820.2	1187	1634.2	843.3	2221.3	792.1	1444.8	1099.9	547.7
EGFP
5 mW	97	0	0	120	103	15	22	41	13	41	0	39	21	220	68
10 mW	25	59	0	37	86	0	73	90	108	95	117	46	43	184	21
15 mW	0	11	13	0	75	0	68	75	96	27	18	20	0	57	59
20 mW	30	13	68	0	20	24	9	69	47	39	8	87	48	0	22

## Sheet: Fig.1j
Hindlimb EMG latency
9.43
9.08
9.66
8.85
9.57
9.96
8.55
10.21
8.37
10.03
9.89
9.22
10.36
10.27
8.77
8.39
9.44
9.46
8.99
9.79
9.95
10.01
9.4
9.43
9.33

## Sheet: Fig.2b
Saline
85 dB	395.8	663.3	512.5	554	259.7	499	617.6	645.4
90 dB	839.1	701.6	1016.5	664.7	550.6	760.8	905.6	671.8
95 dB	1537	1273	995.1	1019.6	1286.2	1172.4	1640.9	943.7
CNO
85 dB	397.3	267	298.6	277.8	257	489	307.7	174.4
90 dB	579.4	487.7	499.7	221.3	521.6	419.8	324.8	675.3
95 dB	1057.6	798.9	538.4	418.5	516.7	695.9	852.6	839.9

## Sheet: Fig.2c
Total distance			Average speed
Saline	CNO		Saline	CNO
20.2	21.2		3.78	2.58
29.7	13.6		3.65	2.64
15.5	15.4		2.73	2.52
4	7.9		1.86	1.85
27.6	20.3		1.75	1.77
6.2	15.9		1.99	1.96
15.8	12.2		0.84	1.64
16.3	20		0.99	0.95

## Sheet: Fig.2e-g
Fig.2e										Fig.2f										Fig.2g
Stride length										Stride duration										Stance width
Saline										Saline										Saline
Fore limb	5.5	3.6	6.5	4.9	7.8	6.2	4.1	7.1		Fore limb	0.573	0.399	0.647	0.498	0.803	0.732	0.566	0.626		Fore limb	1.77	2.1	1.55	1.28	1.93	1.46	1.5	2.22
Hind limb	4	3.8	5.9	8.4	2.8	6.1	5.9	8		Hind limb	0.499	0.353	0.765	0.683	0.818	0.669	0.461	0.603		Hind limb	2.88	3.63	1.95	2.7	3.13	2.55	2.98	1.87
CNO										CNO
Fore limb	2.2	6.9	7.7	4.5	5.9	6	4.7	5.8		Fore limb	0.395	0.528	0.495	0.577	0.639	0.71	0.734	0.622		Fore limb	1.15	1.63	1.36	1.79	2.33	1.87	0.99	0.9
Hind limb	3.1	5.5	5.4	4.8	7.9	6.8	3.6	6.5		Hind limb	0.381	0.483	0.552	0.765	0.693	0.574	0.462	0.685		Hind limb	1.88	2.45	3.03	1.96	2.98	2.75	3.33	2.5

## Sheet: Fig.2h
Saline										CNO
1	50	96	62	77	53	101	34	33		1	65	66	68	34	35	96	63	81
2	101	121	99	80	71	83	64	81		2	69	70	72	51	49	57	55	118
3	131	113	104	90	70	123	92	112		3	85	112	108	76	88	74	60	99
4	154	91	107	134	111	108	70	110		4	101	127	114	95	103	85	76	115
5	105	113	144	162	136	79	124	144		5	125	119	73	127	112	108	190	110
6	126	61	98	147	187	126	171	96		6	110	159	128	141	120	99	107	138

## Sheet: Fig.2i
Saline	CNO
5.2	9.3
10.2	16.1
7.7	5.9
12.1	8.8
2.4	4.4
9.5	10.9
9.9	5.6
14.9	7.5

## Sheet: Fig.3c
AP -4.16	93	126	68	103	98	58
AP -4.24	135	91	180	124	169	111
AP -4.36	161	149	227	188	152	166
AP -4.48	209	187	292	174	235	240
AP -4.6	266	209	285	260	377	314
AP -4.72	280	438	266	371	294	333
AP -4.84	77	135	92	65	118	80
AP -4.96	93	85	54	70	68	42
AP -5.02	39	49	21	30	61	43
AP -5.2	35	30	21	17	14	40
AP -5.34	27	15	9	25	18	20
AP -5.4	0	0	0	0	0	0

## Sheet: Fig.3d
c-fos+Glu+	1258	942	920	1409	1101	993
Total c-fos+	1366	1077	995	1568	1281	1095
	0.921	0.875	0.925	0.899	0.859	0.907

[truncated: 25 more sheets: Fig.3m-n, Fig.4c, Fig.4f, Fig.4g, Fig.4j, Fig.5b, Fig.5d, Fig.5f, Suppl.Fig.2c, Suppl.Fig.3c-f, Suppl.Fig.3g, Suppl.Fig.3h, Suppl.Fig.3j-l, Suppl.Fig.3m, Suppl.Fig.3o, Suppl.Fig.4c, Suppl.Fig.6b, Suppl.Fig.7b, Supp.Fig.8a-c, Suppl.Fig.10b …]
